# Supplementary material for: CLASS2: accurate and efficient splice variant annotation from RNA-seq reads
Source: Nucleic Acids Res. 2016 Mar 14;44(10):e98. doi: 10.1093/nar/gkw158 (PMC4889935; doi:10.1093/nar/gkw158)
Supplement: Supplementary Data [file gkw158_Supplementary_Data.zip]

Archive with 2 entries (2 files):
- nar-00279-met-n-2016-File008.docx
- nar-00279-met-n-2016-File009.zip
