# Supplementary material for: CLASS2: accurate and efficient splice variant annotation from RNA-seq reads
Source: Nucleic Acids Res. 2016 Mar 14;44(10):e98. doi: 10.1093/nar/gkw158 (PMC4889935; doi:10.1093/nar/gkw158)
Supplement: SUPPLEMENTARY DATA [file supp_gkw158_nar-00279-met-n-2016-File009.zip]

Archive with 11 entries (8 files):
- Supplementary Traces/
- Supplementary Traces/CACNA2D4-1.ab1
- __MACOSX/
- __MACOSX/Supplementary Traces/
- __MACOSX/Supplementary Traces/._CACNA2D4-1.ab1
- Supplementary Traces/Cacna2d4-2.ab1
- __MACOSX/Supplementary Traces/._Cacna2d4-2.ab1
- Supplementary Traces/KLRF1-1.ab1
- __MACOSX/Supplementary Traces/._KLRF1-1.ab1
- Supplementary Traces/KLRF1-2.ab1
- __MACOSX/Supplementary Traces/._KLRF1-2.ab1
